# Supplementary material for: Automatic morphometry in Alzheimer's disease and mild cognitive impairment
Source: Neuroimage. 2011 Jun 15;56(4-2):2024–37. doi: 10.1016/j.neuroimage.2011.03.014 (PMC3153069; doi:10.1016/j.neuroimage.2011.03.014)
Supplement: Supplementary file 1 — Regional volumes and volume differences. Cf. Table 3 for abbreviations and column labels. [file mmc1.csv]

Code	Region name	HS vol	d(s-MCI,HS)	d(p-MCI,HS)	d(p-MCI,s-MCI)	d(AD,HS)
1	Hippocampus right	14.44	-8.83	-14.2	-5.89	-17.85
2	Hippocampus left	13.25	-9.17	-15.36	-6.81	-19.69
3	Amygdala right	9.48	-8.41	-15.25	-7.47	-19.11
4	Amygdala left	9.91	-7.99	-13.97	-6.5	-17.6
5	Anterior temporal lobe, medial part right	35.47	-2.91	-8.47	-5.73	-12.24
6	Anterior temporal lobe, medial part left	33.64	-3.1	-8.42	-5.49	-11.89
7	Anterior temporal lobe, lateral part right	13.74	-3.24	-8.9	-5.84	-11.26
8	Anterior temporal lobe, lateral part left	12.79	-2.63	-9.15	-6.7	-12.64
9	Gyri parahippocampalis et ambiens right	23.44	-7.3	-13.14	-6.3	-17.64
10	Gyri parahippocampalis et ambiens left	24.27	-9.33	-15.38	-6.68	-18.92
11	Superior temporal gyrus, posterior part right	43.49	-2.94	-7.17	-4.36	-9.9
12	Superior temporal gyrus, posterior part left	40.95	-2.76	-7.99	-5.38	-10.91
13	Middle and inferior temporal gyri right	62.31	-2.97	-9.73	-6.97	-14.49
14	Middle and inferior temporal gyri left	59.86	-5.24	-13.54	-8.75	-16.68
15	Lateral occipitotemporal gyrus, gyrus fusiformis right	20.36	-4.65	-10.51	-6.15	-15.97
16	Lateral occipitotemporal gyrus, gyrus fusiformis left	21.42	-5.62	-11.54	-6.27	-15.79
17	Cerebellum right	516.78	0.03	0.44	0.4	1.33
18	Cerebellum left	519.67	-0.01	0.44	0.45	1.33
19	Brainstem, spans the midline	186.12	-0.79	0.55	1.36	1.1
20	Insula left	48.01	-4.24	-5.77	-1.6	-6.3
21	Insula right	47.64	-3.65	-5.64	-2.06	-6.02
22	Occipital lobe left	128.02	-0.83	-5.83	-5.04	-8.72
23	Occipital lobe right	125.44	-1.01	-5.35	-4.38	-7.69
24	Cingulate gyrus, anterior part left	34.92	-1.17	1.4	2.61	1.63
25	Cingulate gyrus, anterior part right	33.56	0.22	0.12	-0.1	1.6
26	Cingulate gyrus, posterior part left	29.86	-2.87	-5.64	-2.86	-6.45
27	Cingulate gyrus, posterior part right	29.99	-2.37	-5.4	-3.1	-5.72
28	Frontal lobe left, becomes middle frontal gyrus after subdivision of frontal lobe	117.88	-3.08	-4.92	-1.9	-6.06
29	Frontal lobe right, becomes middle frontal gyrus after subdivision of frontal lobe	120.6	-2.31	-4.45	-2.19	-5.31
30	Posterior temporal lobe left	155.6	-2.87	-7.89	-5.17	-10.13
31	Posterior temporal lobe right	157.62	-2.33	-8.13	-5.94	-10.09
32	Parietal lobe (remainder) left	112.21	-3.13	-7.84	-4.86	-10.26
33	Parietal lobe (remainder) right	108.54	-3.12	-6.72	-3.72	-9.36
34	Caudate nucleus left	32.58	2.55	4.83	2.22	10.79
35	Caudate nucleus right	33.33	3.46	6.48	2.92	14.07
36	Nucleus accumbens left	2.43	-5.11	-7.18	-2.18	-7.06
37	Nucleus accumbens right	2.09	-3.05	-7.17	-4.25	-5.17
38	Putamen left	33.32	-3.52	-2.47	1.08	-1.65
39	Putamen right	31.85	-2.78	-2.25	0.54	-0.9
40	Thalamus left	47.66	-4.75	-5.26	-0.53	-6.04
41	Thalamus right	46.99	-4.79	-4.9	-0.11	-6.64
42	Pallidum, globus pallidus left	7.23	-1.2	0.93	2.16	2.13
43	Pallidum, globus pallidus right	7.37	-0.87	2.4	3.31	2.96
44	Corpus callosum	151.02	1.29	3.26	1.94	5.04
45	Lateral ventricle, frontal horn, central part and occipital horn right	125.15	17.21	27.17	8.5	40.4
46	Lateral ventricle, frontal horn, central part and occipital horn left	138.09	20.69	31.03	8.56	39.11
47	Lateral ventricle, temporal horn right	5.27	9.51	32.22	20.74	43.37
48	Lateral ventricle, temporal horn left	4.8	6.07	21.25	14.31	34
49	Third ventricle	12.81	2.98	6.23	3.15	11.1
50	Precentral gyrus left	83.48	-0.62	-0.97	-0.35	-1.7
51	Precentral gyrus right	81.3	-0.98	-0.31	0.68	-1.77
52	Straight gyrus, gyrus rectus left	15.67	-3.38	-7.25	-4	-5.82
53	Straight gyrus, gyrus rectus right	17.32	-3.18	-6.9	-3.84	-6.45
54	Anterior orbital gyrus left	22.96	-1.64	-5.18	-3.6	-3.75
55	Anterior orbital gyrus right	23.96	-0.82	-4.98	-4.2	-3.84
56	Inferior frontal gyrus left	55.45	-2.95	-4.61	-1.71	-4.82
57	Inferior frontal gyrus right	53.21	-2.28	-4.9	-2.67	-4.45
58	Superior frontal gyrus left	147.96	-0.34	-4.04	-3.71	-4.05
59	Superior frontal gyrus right	151.38	-1.79	-3.66	-1.91	-4.17
60	Postcentral gyrus left	68.37	0.5	-0.75	-1.25	-1.92
61	Postcentral gyrus right	63.58	-0.49	-0.77	-0.28	-0.67
62	Superior parietal gyrus left	114.67	-2.02	-6.03	-4.09	-7.15
63	Superior parietal gyrus right	117.22	-2.1	-5.99	-3.98	-6.78
64	Lingual gyrus left	44.09	1.5	-0.89	-2.36	-2.32
65	Lingual gyrus right	45.76	-0.15	-1.52	-1.37	-4.57
66	Cuneus left	29.12	1.55	1.17	-0.37	-3.29
67	Cuneus right	30.47	0.09	-0.55	-0.64	-4.84
68	Medial orbital gyrus left	21.78	-3.29	-7.4	-4.24	-4.19
69	Medial orbital gyrus right	21.83	-4.96	-8.37	-3.59	-6.42
70	Lateral orbital gyrus left	12.46	0.22	-2.61	-2.83	-2.01
71	Lateral orbital gyrus right	13.96	-1.89	-2.75	-0.88	-3.44
72	Posterior orbital gyrus left	21.13	-3.88	-7.21	-3.47	-6.98
73	Posterior orbital gyrus right	21.7	-2.79	-6.66	-3.98	-6.9
74	Substantia nigra left	2.23	-2.81	-2.73	0.09	-2.72
75	Substantia nigra right	2.2	-2.42	-1.88	0.55	-2.56
76	Subgenual frontal cortex left	4.91	-0.57	-2.12	-1.56	-3.68
77	Subgenual frontal cortex right	4.19	1.27	-2.5	-3.72	-1.86
78	Subcallosal area left	1.75	1.31	-1.33	-2.61	-4.24
79	Subcallosal area right	1.67	1.83	-2.28	-4.04	-2.31
80	Pre-subgenual frontal cortex left	4.76	-5.66	-4.81	0.9	-7.63
81	Pre-subgenual frontal cortex right	3.19	-1.76	-7.74	-6.08	-8.48
82	Superior temporal gyrus, anterior part left	22.76	-2.09	-2.59	-0.51	-4.28
83	Superior temporal gyrus, anterior part right	22.02	-2.66	-2.96	-0.31	-4.93
